# Supplementary material for: G-Quadruplex Structures as Epigenetic Regulatory Elements in Priming of Defense Genes upon Short-Term Trichoderma atroviride Inoculation in Maize
Source: Plants (Basel). 2024 Oct 18;13(20):2925. doi: 10.3390/plants13202925 (PMC11510774; doi:10.3390/plants13202925)
Supplement: Supplementary file 1 [file plants-13-02925-s001.zip]

Archive with 1 entries (1 files):
- plants-3199300-supplementary.pdf
